# Supplementary material for: A multifaceted clinical portrait of Ebstein’s anomaly: a case series
Source: Eur Heart J Case Rep. 2025 Sep 2;9(9):ytaf424. doi: 10.1093/ehjcr/ytaf424 (PMC12461249; doi:10.1093/ehjcr/ytaf424)
Supplement: ytaf424_Supplementary_Data [file ytaf424_supplementary_data.zip]

Archive with 8 entries (8 files):
- Video 2 revision 5.mp4
- Video 3 revision 5.mp4
- Video 4 revision 5.mp4
- Figure 1 supplementary revision 5.jpg
- Figure 2 supplementary revision 5.jpg
- Figure 3 supplementary revision 5.jpg
- Table.docx
- Video 1 revision 5.mp4
